# Supplementary material for: Sleep Disorders in a Sample of Patients with Pediatric-Onset Multiple Sclerosis: Focus on Restless Legs Syndrome
Source: J Clin Med. 2025 May 2;14(9):3157. doi: 10.3390/jcm14093157 (PMC12072441; doi:10.3390/jcm14093157)
Supplement: Supplementary file 1 [file jcm-14-03157-s001.zip]

Archive with 1 entries (1 files):
- jcm-3533043-supplementary.pdf
